# Supplementary material for: Hospital Incidence, Treatment, and Outcome of 885 Patients with Thoracoabdominal Aortic Aneurysms Treated in Switzerland over 10 Years—A Secondary Analysis of Swiss DRG Data
Source: J Clin Med. 2023 Aug 10;12(16):5213. doi: 10.3390/jcm12165213 (PMC10455290; doi:10.3390/jcm12165213)
Supplement: Supplementary file 1 [file jcm-12-05213-s001.zip]

Archive with 1 entries (1 files):
- jcm-2514171-supplementary.pdf
